# Supplementary material for: Food Insecurity across Age Groups in the United States during the COVID-19 Pandemic
Source: Int J Environ Res Public Health. 2024 Aug 16;21(8):1078. doi: 10.3390/ijerph21081078 (PMC11353888; doi:10.3390/ijerph21081078)
Supplement: Supplementary file 1 [file ijerph-21-01078-s001.zip]

Archive with 1 entries (1 files):
- ijerph-3076616-supplementary.pdf
